# Supplementary material for: Root-associated microbial diversity and metabolomics in maize resistance to stalk rot
Source: Front Microbiol. 2024 Dec 12;15:1468627. doi: 10.3389/fmicb.2024.1468627 (PMC11669678; doi:10.3389/fmicb.2024.1468627)
Supplement: SUPPLEMENTARY Table S1 — Shared OTU table in all samples. [file Table_1.xlsx]

## Sheet: Sheet1
RD				RH
Node_Name	Degree_Centrality	Closeness_Centrality	Betweenness_Centrality	Node_Name	Degree_Centrality	Closeness_Centrality	Betweenness_Centrality
g__Sphingomonas	0.27083	0.50262	0.02518	g__Ensifer	0.59184	0.65772	0.06386
g__Gaiella	0.22917	0.44444	0.01483	g__Haliangium	0.58163	0.65333	0.01701
g__RB41	0.22917	0.48241	0.01779	g__Allorhizobium-Neorhizobium-Pararhizobium-Rhizobium	0.55102	0.63636	0.04362
g__Streptomyces	0.22917	0.49485	0.03253	g__Microbacterium	0.55102	0.63226	0.02592
g__Lysobacter	0.21875	0.48	0.02189	g__Dongia	0.55102	0.63636	0.01388
g__Ellin6067	0.21875	0.48485	0.0237	g__Arthrobacter	0.54082	0.63636	0.01058
g__YC-ZSS-LKJ147	0.21875	0.50262	0.04235	g__Galbitalea	0.54082	0.62821	0.01688
g__Blastococcus	0.20833	0.48731	0.03835	g__Gaiella	0.52041	0.6242	0.00671
g__Iamia	0.20833	0.46377	0.01075	g__Devosia	0.52041	0.63226	0.01547
g__Allorhizobium-Neorhizobium-Pararhizobium-Rhizobium	0.20833	0.48241	0.03116	g__TM7a	0.5102	0.6125	0.00733
g__Microvirga	0.19792	0.4507	0.01361	g__Candidatus_Alysiosphaera	0.5102	0.61635	0.00802
g__Lechevalieria	0.19792	0.48241	0.0086	g__Nitrospira	0.5102	0.6125	0.00592
g__Massilia	0.19792	0.46829	0.01164	g__Subgroup_10	0.5102	0.62821	0.01004
g__Rubrobacter	0.19792	0.4507	0.01157	g__Rhodococcus	0.5	0.59036	0.03027
g__Ramlibacter	0.19792	0.45933	0.00823	g__Steroidobacter	0.47959	0.60123	0.01838
g__Terrimonas	0.19792	0.47525	0.01501	g__Cellulosimicrobium	0.44898	0.58683	0.00444
g__Solirubrobacter	0.1875	0.43836	0.00777	g__Solirubrobacter	0.41837	0.55682	0.00482
g__Dongia	0.15625	0.44651	0.01142	g__Aeromicrobium	0.41837	0.56322	0.00153
g__MND1	0.15625	0.46829	0.01192	g__Bryobacter	0.41837	0.5731	0.01288
g__Haliangium	0.14583	0.46154	0.01214	g__Planomicrobium	0.39796	0.57647	0.00742
g__Gemmatimonas	0.14583	0.44444	0.01112	g__MND1	0.36735	0.56977	0.03357
g__Arthrobacter	0.13542	0.4507	0.0069	g__RB41	0.30612	0.50777	0.00944
g__Sphingobium	0.13542	0.46829	0.02008	g__Rubrobacter	0.28571	0.50515	0.00685
g__Ellin6055	0.13542	0.45714	0.01405	g__Nordella	0.2551	0.5	0.00208
g__Aeromicrobium	0.13542	0.48731	0.02143	g__Pseudomonas	0.2449	0.51852	0.00074
g__Polycyclovorans	0.125	0.44444	0.00488	g__Lechevalieria	0.23469	0.52406	0.01239
g__Flavobacterium	0.125	0.43636	0.00919	g__Paenibacillus	0.22449	0.50515	0.02428
g__Cellvibrio	0.11458	0.4	0.00628	g__Microlunatus	0.22449	0.51852	0.01958
g__Ensifer	0.11458	0.39834	0.00301	g__Mycobacterium	0.20408	0.47805	0.02298
g__Nitrospira	0.11458	0.43049	0.00954	g__Nocardioides	0.18367	0.48039	0.00186
g__Pontibacter	0.10417	0.41921	0.00055
g__Altererythrobacter	0.10417	0.43836	0.00404
